# Supplementary material for: High Gas Sensitivity to Nitrogen Dioxide of Nanocomposite ZnO-SnO2 Films Activated by a Surface Electric Field
Source: Nanomaterials (Basel). 2022 Jun 12;12(12):2025. doi: 10.3390/nano12122025 (PMC9230884; doi:10.3390/nano12122025)
Supplement: Supplementary file 1 [file nanomaterials-12-02025-s001.zip]

Archive with 1 entries (1 files):
- nanomaterials-1746065-supplementary.pdf
